# Supplementary material for: Improving the Thermostability and Activity of Transaminase From Aspergillus terreus by Charge-Charge Interaction
Source: Front Chem. 2021 Apr 14;9:664156. doi: 10.3389/fchem.2021.664156 (PMC8081293; doi:10.3389/fchem.2021.664156)
Supplement: Supplementary Table 1 — Primers used for site-directed mutagenesis. [file Table_1.XLSX]

## Sheet: Sheet1
	Mutation name	Primers (5'-3')
	E133A-F	AGGAACTCGTCCGGCGGATATAGTGAACAAC
	E133A-R	TTGTTCACTATATCCGCCGGACGAGTTCCTC
	E133H-F	TGCGAGGAACTCGTCCGCATGATATAGTGAACAACC
	E133H-R	CAGGTTGTTCACTATATCATGCGGACGAGTTCCTCGCAC
	E133K-F	GAGGAACTCGTCCGAAAGATATAGTGAAC
	E133K-R	TTCACTATATCTTTCGGACGAGTTCCTCG
	E133Q-F	GAACTCGTCCGCAAGATATAGTGAACAACCT
	E133Q-R	GTTGTTCACTATATCTTGCGGACGAGTTCCT
	E133R-F	GCGAGGAACTCGTCCGCGTGATATAGTGAACAACC
	E133R-R	CAGGTTGTTCACTATATCACGCGGACGAGTTCCTCGCAC
	D224A-F	TTAGTCAAAGCTGGCGTCCTGTATACGCCAGAT
	D224A-R	TGGCGTATACAGGACGCCAGCTTTGACTAATAC
	D224H-F	ATAGTATTAGTCAAACATGGCGTCCTGTATAC
	D224H-R	TATACAGGACGCCATGTTTGACTAATACTATA
	D224K-F	TTAGTCAAAAAAGGCGTCCTGTATACGCCAGAT
	D224K-R	TGGCGTATACAGGACGCCTTTTTTGACTAATAC
	D224R-F	TTAGTCAAAAGAGGCGTCCTGTATACGCCAGAT
	D224R-R	TGGCGTATACAGGACGCCTCTTTTGACTAATAC
	E253A-F	TTTGGAATAGCGGTGCGGGTTGAG
	E253A-R	TCAACCCGCACCGCTATTCCAAAG
	E253K-F	AAGCCTTTGGAATAAAAGTGCGGGTTGAG
	E253K-R	TCAACCCGCACTTTTATTCCAAAGGCTTC
	E253H-F	TGAAGCCTTTGGAATACACGTGCGGGTTGAGTTCG
	E253H-R	GAACTCAACCCGCACGTGTATTCCAAAGGCTTCAG
	E262A-F	TGAGTTCGTTCCAGTTGCGCTGGCCTACCGGTGTG
	E262A-R	GTCACACCGGTAGGCCAGCGCAACTGGAACGAACTCAAC
