# Supplementary material for: Improving the Thermostability and Activity of Transaminase From Aspergillus terreus by Charge-Charge Interaction
Source: Front Chem. 2021 Apr 14;9:664156. doi: 10.3389/fchem.2021.664156 (PMC8081293; doi:10.3389/fchem.2021.664156)
Supplement: Supplementary Table 2 — The stability of the wild-type and stabilized mutant At-ATAs. [file Table_2.XLSX]

## Sheet: Sheet1
	Name	T5010 (℃)	t1/2 (min)
	WT	38.5 ± 0.5	6.9 ± 0.6
	E133A	38.9 ± 0.2	9.8 ± 0.4
	D224A	43.0 ± 0.3	21.1 ± 0.2
	E253A	40.7 ± 0.2	11.8 ± 0.4
